# Supplementary material for: How Do Brown Seaweeds Work on Biomarkers of Dyslipidemia? A Systematic Review with Meta-Analysis and Meta-Regression
Source: Mar Drugs. 2023 Mar 30;21(4):220. doi: 10.3390/md21040220 (PMC10144066; doi:10.3390/md21040220)
Supplement: Supplementary file 1 [file marinedrugs-21-00220-s001.zip]

Archive with 1 entries (1 files):
- marinedrugs-2251004-supplementary.pdf
